# Supplementary material for: The Shigella flexneri effector IpaH1.4 facilitates RNF213 degradation and protects cytosolic bacteria against interferon-induced ubiquitylation
Source: eLife. 2025 Nov 28;13:RP102714. doi: 10.7554/eLife.102714 (PMC12662631; doi:10.7554/eLife.102714)
Supplement: Figure 3—source data 2. [file elife-102714-fig3-data2.zip]

Archive with 10 entries (6 files):
- Figure 3-Source-data-2/
- Figure 3-Source-data-2/Figure_3A_HOIL_Sourcedata2/
- Figure 3-Source-data-2/Figure_3A_HOIL_Sourcedata2/WB_3A_HOIL-Panel_GAPDH+ladder.tif
- Figure 3-Source-data-2/Figure_3A_HOIL_Sourcedata2/WB_3A_HOIL-Panel_HOIL+ladder.tif
- Figure 3-Source-data-2/Figure_3A_HOIP_Source-data-2/
- Figure 3-Source-data-2/Figure_3A_HOIP_Source-data-2/WB_3A_HOIP-Panel_GAPDH+Ladder.tif
- Figure 3-Source-data-2/Figure_3A_HOIP_Source-data-2/WB_3A_HOIP-Panel_HOIP+Ladder.tif
- Figure 3-Source-data-2/Figure_3A_RNF213_Sourcedata2/
- Figure 3-Source-data-2/Figure_3A_RNF213_Sourcedata2/WB_3A_RNF213-Panel_GAPDH+ladder.tif
- Figure 3-Source-data-2/Figure_3A_RNF213_Sourcedata2/WB_3A_RNF213-Panel_RNF213+ladder.tif
