# Supplementary material for: The Shigella flexneri effector IpaH1.4 facilitates RNF213 degradation and protects cytosolic bacteria against interferon-induced ubiquitylation
Source: eLife. 2025 Nov 28;13:RP102714. doi: 10.7554/eLife.102714 (PMC12662631; doi:10.7554/eLife.102714)
Supplement: Figure 4—source data 1. [file elife-102714-fig4-data1.zip]

Archive with 2 entries (1 files):
- Figure 4-Source-data-1/
- Figure 4-Source-data-1/Figure_4_Source Data 1.pdf
