# Supplementary material for: The Shigella flexneri effector IpaH1.4 facilitates RNF213 degradation and protects cytosolic bacteria against interferon-induced ubiquitylation
Source: eLife. 2025 Nov 28;13:RP102714. doi: 10.7554/eLife.102714 (PMC12662631; doi:10.7554/eLife.102714)
Supplement: Figure 4—source data 2. [file elife-102714-fig4-data2.zip]

Archive with 17 entries (12 files):
- Figure 4-Source-data-2/
- Figure 4-Source-data-2/Figure_4A_Sourcedata2/
- Figure 4-Source-data-2/Figure_4A_Sourcedata2/WB_4A_Actin+ladder.tif
- Figure 4-Source-data-2/Figure_4A_Sourcedata2/WB_4A_GFP+ladder.tif
- Figure 4-Source-data-2/Figure_4A_Sourcedata2/WB_4A_HOIP+ladder.tif
- Figure 4-Source-data-2/Figure_4A_Sourcedata2/WB_4A_RNF213+ladder.tif
- Figure 4-Source-data-2/Figure_4B_Sourcedata2/
- Figure 4-Source-data-2/Figure_4B_Sourcedata2/WB_4B_GAPDH+ladder.tif
- Figure 4-Source-data-2/Figure_4B_Sourcedata2/WB_4B_RNF213+ladder.tif
- Figure 4-Source-data-2/Figure_4C_Sourcedata2/
- Figure 4-Source-data-2/Figure_4C_Sourcedata2/WB_4C_All-IpaH-Panel_GAPDH+ladder.tif
- Figure 4-Source-data-2/Figure_4C_Sourcedata2/WB_4C_All-IpaH-Panel_GFP+ladder.tif
- Figure 4-Source-data-2/Figure_4C_Sourcedata2/WB_4C_All-IpaH-Panel_RNF213+ladder.tif
- Figure 4-Source-data-2/Figure_4D_Sourcedata2/
- Figure 4-Source-data-2/Figure_4D_Sourcedata2/WB_4D_GAPDH+ladder.tif
- Figure 4-Source-data-2/Figure_4D_Sourcedata2/WB_4D_GFP+Ladder.tif
- Figure 4-Source-data-2/Figure_4D_Sourcedata2/WB_4D_RNF213+ladder.tif
