# Supplementary material for: The Shigella flexneri effector IpaH1.4 facilitates RNF213 degradation and protects cytosolic bacteria against interferon-induced ubiquitylation
Source: eLife. 2025 Nov 28;13:RP102714. doi: 10.7554/eLife.102714 (PMC12662631; doi:10.7554/eLife.102714)
Supplement: Figure 5—figure supplement 1—source data 2. [file elife-102714-fig5-figsupp1-data2.zip]

Archive with 5 entries (4 files):
- Figure 5_Figure Supplement 1-Source-data-2/
- Figure 5_Figure Supplement 1-Source-data-2/WB_S3B_Actin+Ladder.tif
- Figure 5_Figure Supplement 1-Source-data-2/WB_S3B_GFP+Ladder.tif
- Figure 5_Figure Supplement 1-Source-data-2/WB_S3B_HOIP+Ladder.tif
- Figure 5_Figure Supplement 1-Source-data-2/WB_S3B_RNF213+Ladder.tif
