# Supplementary material for: The Shigella flexneri effector IpaH1.4 facilitates RNF213 degradation and protects cytosolic bacteria against interferon-induced ubiquitylation
Source: eLife. 2025 Nov 28;13:RP102714. doi: 10.7554/eLife.102714 (PMC12662631; doi:10.7554/eLife.102714)
Supplement: Figure 5—figure supplement 2—source data 2. [file elife-102714-fig5-figsupp2-data2.zip]

Archive with 3 entries (2 files):
- Figure 5_Figure Supplement 2-Source-data-2/
- Figure 5_Figure Supplement 2-Source-data-2/WB_S4A_mActin+ladder.tif
- Figure 5_Figure Supplement 2-Source-data-2/WB_S4A_mRNF213-ab4073+Ladder.tif
